# Supplementary material for: Integrated Transcriptomics and Metabolomics Reveal Key Genes and Metabolic Pathway in Flower and Fruit Color Formation of Cerasus humilis (Bge.) Sok
Source: Plants (Basel). 2025 Apr 2;14(7):1103. doi: 10.3390/plants14071103 (PMC11991490; doi:10.3390/plants14071103)
Supplement: Supplementary file 1 [file plants-14-01103-s001.zip]

Archive with 6 entries (5 files):
- plants-3529747-supplementary-1/
- plants-3529747-supplementary-1/Figure S1.jpg
- plants-3529747-supplementary-1/Figure.S2.pdf
- plants-3529747-supplementary-1/Figure.S3.pdf
- plants-3529747-supplementary-1/Table S1.xlsx
- plants-3529747-supplementary-1/Table S2.xlsx
