# Supplementary material for: Integrated Transcriptomics and Metabolomics Reveal Key Genes and Metabolic Pathway in Flower and Fruit Color Formation of Cerasus humilis (Bge.) Sok
Source: Plants (Basel). 2025 Apr 2;14(7):1103. doi: 10.3390/plants14071103 (PMC11991490; doi:10.3390/plants14071103)
Supplement: Supplementary file 1 [file plants-14-01103-s001.zip › plants-3529747-supplementary-1/Table S1.xlsx]

## Sheet: Sheet1
Index	Compounds	Class	Q1 (Da)	Q3 (Da)	Molecular Weight	Ionization model	Jinou 1-1	Jinou 1-2	Jinou 1-3	Nongda 5-1	Nongda 5-2	Nongda 5-3
Anthocyanidin_12	Cyanidin-3-O-rutinoside	Cyanidin	595.17	287.1	595.166	[M]+	3.08933	2.94293	2.96308	N/A	N/A	N/A
Anthocyanidin_11	Cyanidin-3-O-glucoside	Cyanidin	449.1	287.1	449.108	[M]+	18.9902	17.9694	18.1137	N/A	N/A	N/A
Anthocyanidin_15	Cyanidin-3-O-sophoroside	Cyanidin	611.2	287.15	611.161	[M]+	0.038517	0.0363958	0.0402233	N/A	N/A	N/A
Anthocyanidin_08	Cyanidin-3-O-arabinoside	Cyanidin	419.1	287.1	419.098	[M]+	N/A	N/A	N/A	N/A	N/A	N/A
Anthocyanidin_17	Cyanidin-3-O-sambubioside-5-O-glucoside	Cyanidin	743.2	287.15	743.203	[M]+	N/A	N/A	N/A	N/A	N/A	N/A
Anthocyanidin_13	Cyanidin-3-O-rutinoside-5-O-glucoside	Cyanidin	757.22	287.1	757.219	[M]+	N/A	N/A	N/A	N/A	N/A	N/A
Anthocyanidin_04	Cyanidin-3,5-O-diglucoside	Cyanidin	611.2	287.1	611.161	[M]+	0.0163074	0.0196407	0.0170224	N/A	N/A	N/A
Anthocyanidin_14	Cyanidin-3-O-sambubioside	Cyanidin	581.1	287.1	581.151	[M]+	0.0575043	0.0594216	0.0476188	0.0338915	0.0309264	0.0388612
Anthocyanidin_16	Cyanidin-3-O-xyloside	Cyanidin	419.1	287.1	419.098	[M]+	2.19375	2.17199	2.12538	1.58873	1.59795	1.53435
Anthocyanidin_10	Cyanidin-3-O-galactoside	Cyanidin	449.1	287.1	449.108	[M]+	N/A	N/A	N/A	N/A	N/A	N/A
Anthocyanidin_02	Cyanidin-3-(6''-caffeylsophoroside)-5-glucoside	Cyanidin	935.25	287.1	935.246	[M]+	N/A	N/A	N/A	N/A	N/A	N/A
Anthocyanidin_03	Cyanidin-3,5,3'-O-triglucoside	Cyanidin	773.21	287.1	773.214	[M]+	N/A	N/A	N/A	N/A	N/A	N/A
Anthocyanidin_05	Cyanidin-3-O-(6-O-malonyl-beta-D-glucoside)	Cyanidin	535.1	287.1	535.109	[M]+	0.00700754	0.00667229	0.00441752	0.00175753	0.00154961	0.00179493
Anthocyanidin_07	Cyanidin-3-O-5-O-(6-O-coumaroyl)-diglucoside	Cyanidin	757.2	287.1	757.198	[M]+	N/A	N/A	N/A	N/A	N/A	N/A
Anthocyanidin_09	Cyanidin-3-O-(6''-ferulylsophoroside)-5-glucoside	Cyanidin	949.26	287.1	949.261	[M]+	N/A	N/A	N/A	N/A	N/A	N/A
Anthocyanidin_06	Cyanidin-3-O-(6-O-p-coumaroyl)-glucoside	Cyanidin	595.15	287.1	595.145	[M]+	N/A	N/A	N/A	N/A	N/A	N/A
Anthocyanidin_01	Cyanidin-3-(6-O-p-caffeoyl)-glucoside	Cyanidin	611.14	287.1	611.14	[M]+	0.00786543	0.0103678	0.0101923	0.010117	0.00825197	0.0102724
Anthocyanidin_20	Delphinidin-3-O-(6-O-acetyl)-glucoside	Delphinidin	507.11	303.1	507.114	[M]+	0.0211437	0.0230405	0.0262286	0.00914519	0.0123538	0.0164732
Anthocyanidin_26	Delphinidin-3-O-galactoside	Delphinidin	465.1	303.1	465.103	[M]+	0.308133	0.29419	0.306993	0.0692024	0.0746866	0.0663947
Anthocyanidin_27	Delphinidin-3-O-glucoside	Delphinidin	465.1	303.1	465.103	[M]+	0.0240358	0.0204587	0.0221211	N/A	N/A	N/A
Anthocyanidin_18	Delphinidin	Delphinidin	303.1	149	303.05	[M]+	0.01914	0.0212952	0.0216863	0.0107909	0.00958024	0.0115459
Anthocyanidin_31	Delphinidin-3-O-sophoroside	Delphinidin	627.15	303.1	627.156	[M]+	0.0760625	0.0649127	0.0631322	0.0132359	0.0161431	0.0131919
Anthocyanidin_32	Delphinidin-3-O-rutinoside-5-O-glucoside	Delphinidin	773.21	303.1	773.214	[M]+	0.213246	0.27401	0.204139	0.306035	0.312668	0.331472
Anthocyanidin_33	Delphinidin-3-O-sambubioside-5-O-glucoside	Delphinidin	759.2	303.1	759.198	[M]+	N/A	N/A	N/A	N/A	N/A	N/A
Anthocyanidin_24	Delphinidin-3-O-5-O-(6-O-coumaroyl)-diglucoside	Delphinidin	773.19	303.1	773.193	[M]+	N/A	N/A	N/A	N/A	N/A	N/A
Anthocyanidin_23	Delphinidin-3-O-(6-O-p-coumaroyl)-glucoside	Delphinidin	611.14	303.1	611.14	[M]+	N/A	N/A	N/A	N/A	N/A	N/A
Anthocyanidin_19	Delphinidin-3,5-O-diglucoside	Delphinidin	627	303.1	627.156	[M]+	0.00224547	0.00193036	0.00193255	0.00149155	0.00114503	0.00126778
Anthocyanidin_21	Delphinidin-3-O-(6-O-malonyl-beta-D-glucoside)	Delphinidin	551.05	303.1	551.104	[M]+	N/A	N/A	N/A	N/A	N/A	N/A
Anthocyanidin_29	Delphinidin-3-O-rutinoside	Delphinidin	611.1	303.1	611.161	[M]+	0.0467819	0.057947	0.0543147	0.0826869	0.0745758	0.0645931
Anthocyanidin_22	Delphinidin-3-O-(6-O-malonyl)-glucoside-3'-glucoside	Delphinidin	713.16	303.1	713.157	[M]+	N/A	N/A	N/A	N/A	N/A	N/A
Anthocyanidin_30	Delphinidin-3-O-sambubioside	Delphinidin	597.1	303.1	597.146	[M]+	0.00287895	0.00254627	0.00242051	0.00545936	0.00469238	0.00532956
Anthocyanidin_25	Delphinidin-3-O-arabinoside	Delphinidin	435.5	303.1	435.093	[M]+	0.0193292	0.0279412	0.0242666	0.0444685	0.0417398	0.0411848
Anthocyanidin_28	Delphinidin-3-O-rhamnoside	Delphinidin	449.1	303.1	449.108	[M]+	0.0190512	0.0257364	0.0202745	0.0119548	0.0127434	0.0137769
Anthocyanidin_43	Malvidin	Malvidin	331.2	275.1	331.082	[M]+	N/A	N/A	N/A	N/A	N/A	N/A
Anthocyanidin_53	Malvidin-3-O-sambubioside	Malvidin	625.19	331.1	625.177	[M]+	N/A	N/A	N/A	N/A	N/A	N/A
Anthocyanidin_54	Malvidin-3-O-sophoroside	Malvidin	655.2	331.3	655.187	[M]+	N/A	N/A	N/A	N/A	N/A	N/A
Anthocyanidin_55	Malvidin-3-O-sambubioside-5-O-glucoside	Malvidin	787.4	331.3	787.23	[M]+	N/A	N/A	N/A	N/A	N/A	N/A
Anthocyanidin_52	Malvidin-3-O-rutinoside	Malvidin	639.06	331.1	639.193	[M]+	N/A	N/A	N/A	N/A	N/A	N/A
Anthocyanidin_50	Malvidin-3-O-galactoside	Malvidin	493.2	331.1	493.135	[M]+	N/A	N/A	N/A	N/A	N/A	N/A
Anthocyanidin_51	Malvidin-3-O-glucoside	Malvidin	493.1	331.1	493.135	[M]+	0.00628004	0.00713345	0.00506544	0.0110989	0.0120227	0.0111357
Anthocyanidin_44	Malvidin-3,5-O-diglucoside	Malvidin	655.4	331.1	655.187	[M]+	N/A	N/A	N/A	N/A	N/A	N/A
Anthocyanidin_49	Malvidin-3-O-arabinoside	Malvidin	463.3	331.06	463.124	[M]+	N/A	N/A	N/A	N/A	N/A	N/A
Anthocyanidin_48	Malvidin-3-O-5-O-(6-O-coumaroyl)-diglucoside	Malvidin	801.22	331.1	801.224	[M]+	N/A	N/A	N/A	N/A	N/A	N/A
Anthocyanidin_46	Malvidin-3-O-(6-O-malonyl-beta-D-glucoside)	Malvidin	579.06	331.1	579.135	[M]+	N/A	N/A	N/A	N/A	N/A	N/A
Anthocyanidin_45	Malvidin-3-O-(6''-acetylglucoside)-5-glucoside	Malvidin	697.2	331.1	697.198	[M]+	N/A	N/A	N/A	N/A	N/A	N/A
Anthocyanidin_47	Malvidin-3-O-(6-O-p-coumaroyl)-glucoside	Malvidin	639.17	331.1	639.171	[M]+	0.029847	0.0266945	0.0338557	0.0320633	0.026732	0.0375975
Anthocyanidin_74	Pelargonidin-3-O-sambubioside-5-O-glucoside	Pelargonidin	727.23	271.1	727.209	[M]+	N/A	N/A	N/A	N/A	N/A	N/A
Anthocyanidin_57	Pelargonidin-3-(6''-caffeylsophoroside)-5-glucoside	Pelargonidin	919.25	271.1	919.251	[M]+	N/A	N/A	N/A	N/A	N/A	N/A
Anthocyanidin_58	Pelargonidin-3-sophoroside-5-glucoside	Pelargonidin	757.22	271.1	757.219	[M]+	N/A	N/A	N/A	N/A	N/A	N/A
Anthocyanidin_65	Pelargonidin-3-O-[6-O-feruloyl-2-O-glucosyl-glucoside]-5-O-glucoside	Pelargonidin	933.27	271.1	933.266	[M]+	N/A	N/A	N/A	N/A	N/A	N/A
Anthocyanidin_64	Pelargonidin-3-O-5-O-(6-O-coumaroyl)-diglucoside	Pelargonidin	741.2	271.1	741.203	[M]+	N/A	N/A	N/A	N/A	N/A	N/A
Anthocyanidin_71	Pelargonidin-3-O-sambubioside	Pelargonidin	565.2	271.1	565.156	[M]+	N/A	N/A	N/A	N/A	N/A	N/A
Anthocyanidin_70	Pelargonidin-3-O-rutinoside-5-O-glucoside	Pelargonidin	741.22	271.1	741.224	[M]+	N/A	N/A	N/A	N/A	N/A	N/A
Anthocyanidin_73	Pelargonidin-3-O-sophoroside-5-O-(malonyl)-glucoside	Pelargonidin	843.22	271.1	843.22	[M]+	N/A	N/A	N/A	N/A	N/A	N/A
Anthocyanidin_66	Pelargonidin-3-O-arabinoside	Pelargonidin	403.1	271.06	403.103	[M]+	N/A	N/A	N/A	N/A	N/A	N/A
Anthocyanidin_68	Pelargonidin-3-O-glucoside	Pelargonidin	433.2	271.1	433.113	[M]+	0.174254	0.156888	0.179439	N/A	N/A	N/A
Anthocyanidin_61	Pelargonidin-3-O-(6-O-malonyl-beta-D-glucoside)	Pelargonidin	519.06	271.1	519.114	[M]+	N/A	N/A	N/A	N/A	N/A	N/A
Anthocyanidin_59	Pelargonidin-3,5-O-diglucoside	Pelargonidin	595.1	271.1	595.166	[M]+	N/A	N/A	N/A	0.00426009	0.00371936	0.00454292
Anthocyanidin_63	Pelargonidin-3-O-[2-O-glucosyl-6-O-p-coumaroyl-glucoside]-5-O-glucoside	Pelargonidin	903.26	271.1	903.256	[M]+	N/A	N/A	N/A	N/A	N/A	N/A
Anthocyanidin_60	Pelargonidin-3-O-(6''-ferulylsambubioside)-5-O-(malonyl)-glucoside	Pelargonidin	989.26	271.1	989.256	[M]+	N/A	N/A	N/A	N/A	N/A	N/A
Anthocyanidin_72	Pelargonidin-3-O-sophoroside	Pelargonidin	595.14	271.1	595.166	[M]+	N/A	N/A	N/A	N/A	N/A	N/A
Anthocyanidin_69	Pelargonidin-3-O-rutinoside	Pelargonidin	579.06	271.1	579.171	[M]+	1.89498	1.80989	1.74793	0.098558	0.0919654	0.0965021
Anthocyanidin_67	Pelargonidin-3-O-galactoside	Pelargonidin	433.2	271.1	433.113	[M]+	N/A	N/A	N/A	N/A	N/A	N/A
Anthocyanidin_56	Pelargonidin	Pelargonidin	271.1	215.1	271.061	[M]+	0.182359	0.187391	0.169406	0.178325	0.179553	0.180949
Anthocyanidin_62	Pelargonidin-3-O-(6-O-p-coumaroyl)-glucoside	Pelargonidin	579.15	271.1	579.15	[M]+	0.0258856	0.0198247	0.0211983	0.0164373	0.0125511	0.0145164
Anthocyanidin_83	Peonidin-3-O-caffeoyl-feruloyl-sophoroside-5-glucoside	Peonidin	1125.31	301.1	1125.31	[M]+	N/A	N/A	N/A	N/A	N/A	N/A
Anthocyanidin_91	Peonidin-3-O-sambubioside-5-O-glucoside	Peonidin	757.23	301.1	757.219	[M]+	N/A	N/A	N/A	N/A	N/A	N/A
Anthocyanidin_75	Peonidin	Peonidin	301.1	245.3	301.071	[M]+	N/A	N/A	N/A	N/A	N/A	N/A
Anthocyanidin_84	Peonidin-3-O-(6''-ferulylsophoroside)-5-glucoside	Peonidin	963.28	301.1	963.277	[M]+	N/A	N/A	N/A	N/A	N/A	N/A
Anthocyanidin_87	Peonidin-3-O-P-hydroxybenzoylsophoroside-5-glucoside	Peonidin	907.25	301.1	907.251	[M]+	N/A	N/A	N/A	N/A	N/A	N/A
Anthocyanidin_90	Peonidin-3-O-sophoroside	Peonidin	625.1	301.1	625.177	[M]+	N/A	N/A	N/A	N/A	N/A	N/A
Anthocyanidin_81	Peonidin-3-O-5-O-(6-O-coumaroyl)-diglucoside	Peonidin	771.21	301.1	771.214	[M]+	N/A	N/A	N/A	N/A	N/A	N/A
Anthocyanidin_82	Peonidin-3-O-arabinoside	Peonidin	433.2	301.1	433.113	[M]+	N/A	N/A	N/A	N/A	N/A	N/A
Anthocyanidin_76	Peonidin-3-(caffeoyl-glucosyl-glucoside)-5-glucoside	Peonidin	949.26	301.1	949.261	[M]+	N/A	N/A	N/A	N/A	N/A	N/A
Anthocyanidin_85	Peonidin-3-O-galactoside	Peonidin	463.3	301.1	463.124	[M]+	N/A	N/A	N/A	N/A	N/A	N/A
Anthocyanidin_79	Peonidin-3-O-(6-O-malonyl-beta-D-glucoside)	Peonidin	549.5	301.1	549.124	[M]+	N/A	N/A	N/A	N/A	N/A	N/A
Anthocyanidin_89	Peonidin-3-O-sambubioside	Peonidin	595.19	301.1	595.166	[M]+	N/A	N/A	N/A	N/A	N/A	N/A
Anthocyanidin_78	Peonidin-3,5-O-diglucoside	Peonidin	625.2	301.1	625.177	[M]+	N/A	N/A	N/A	N/A	N/A	N/A
Anthocyanidin_86	Peonidin-3-O-glucoside	Peonidin	463.3	301.1	463.124	[M]+	1.02177	0.989002	0.974076	0.000555294	0.000539361	0.000475487
Anthocyanidin_88	Peonidin-3-O-rutinoside	Peonidin	609.5	301.1	609.182	[M]+	5.48782	5.38366	5.27633	0.144879	0.145574	0.135848
Anthocyanidin_80	Peonidin-3-O-(6-O-p-coumaroyl)-glucoside	Peonidin	609.16	301.1	609.161	[M]+	N/A	N/A	N/A	0.00195586	0.00172597	0.00172357
Anthocyanidin_77	Peonidin-3-sophoroside-5-glucoside	Peonidin	787.23	301.1	787.23	[M]+	N/A	N/A	N/A	N/A	N/A	N/A
Anthocyanidin_93	Petunidin-3-O-(6-O-malonyl-beta-D-glucoside)	Petunidin	565.06	317.1	565.119	[M]+	0.0521178	0.0506304	0.0521811	0.0257207	0.0273794	0.022751
Anthocyanidin_96	Petunidin-3-O-arabinoside	Petunidin	449.1	317.06	449.108	[M]+	0.0978563	0.0891832	0.0936259	0.120435	0.11967	0.122716
Anthocyanidin_97	Petunidin-3-O-galactoside	Petunidin	479.1	317.1	479.119	[M]+	0.161517	0.157892	0.148463	0.174669	0.177018	0.16057
Anthocyanidin_92	Petunidin-3,5-O-diglucoside	Petunidin	641.2	317.1	641.172	[M]+	1.72613	1.51891	1.55611	1.50579	1.63358	1.25073
Anthocyanidin_100	Petunidin-3-O-sambubioside	Petunidin	611.15	317.1	611.161	[M]+	0.836464	0.832817	1.00523	1.30103	1.61334	1.54132
Anthocyanidin_98	Petunidin-3-O-glucoside	Petunidin	479.1	317.1	479.119	[M]+	N/A	N/A	N/A	N/A	N/A	N/A
Anthocyanidin_101	Petunidin-3-O-sophoroside	Petunidin	641.11	317.1	641.172	[M]+	N/A	N/A	N/A	N/A	N/A	N/A
Anthocyanidin_99	Petunidin-3-O-rutinoside	Petunidin	625.06	317.1	625.177	[M]+	0.049832	0.0489246	0.0581257	0.141746	0.135168	0.132045
Anthocyanidin_102	Petunidin-3-O-sambubioside-5-O-glucoside	Petunidin	773.2	317.1	773.214	[M]+	N/A	N/A	N/A	N/A	N/A	N/A
Anthocyanidin_95	Petunidin-3-O-5-O-(6-O-coumaroyl)-diglucoside	Petunidin	787.21	317.1	787.209	[M]+	N/A	N/A	N/A	N/A	N/A	N/A
Anthocyanidin_94	Petunidin-3-O-(6-O-p-coumaroyl)-glucoside	Petunidin	625.18	317.1	625.156	[M]+	0.0308498	0.0294772	0.0291609	0.0202457	0.0247608	0.023753
Anthocyanidin_104	Procyanidin A2	Procyanidin	577.3	425.1	576.127	[M+H]+	0.244173	0.230345	0.186794	0.100502	0.0965871	0.0925553
Anthocyanidin_103	Procyanidin A1	Procyanidin	577.1	425.1	576.127	[M+H]+	N/A	N/A	N/A	N/A	N/A	N/A
Anthocyanidin_105	Procyanidin B1	Procyanidin	579.1	427.1	578.142	[M+H]+	172.866	172.537	165.213	130.074	129.871	130.737
Anthocyanidin_106	Procyanidin B2	Procyanidin	579.1	427.1	578.142	[M+H]+	21.4159	22.7491	22.2633	12.6138	12.0379	12.5106
Anthocyanidin_107	Procyanidin B3	Procyanidin	579.1	427.1	578.142	[M+H]+	141.236	144.348	141.53	117.952	120.945	120.805
Anthocyanidin_108	Procyanidin C1	Procyanidin	867.2	579.1	866.206	[M+H]+	12.7005	15.2103	12.0999	6.98314	6.43353	5.85754
Anthocyanidin_36	Dihydrokaempferol	flavonoid	289.2	243.1	288.063	[M+H]+	1.41153	1.66491	1.18259	1.66753	1.69828	1.35571
Anthocyanidin_38	Kaempferol-3-O-rutinoside	flavonoid	595.2	287.1	594.158	[M+H]+	40.2804	41.8285	47.4133	59.8769	51.4423	49.147
Anthocyanidin_40	Naringenin-7-O-glucoside	flavonoid	435.1	273.1	434.121	[M+H]+	3.92219	3.61477	4.03306	4.03752	4.05523	4.15495
Anthocyanidin_41	Quercetin-3-O-glucoside	flavonoid	465.1	303.1	464.095	[M+H]+	117.49	111.574	119.867	85.1761	92.8593	86.5742
Anthocyanidin_42	Rutin	flavonoid	611.2	303.1	610.153	[M+H]+	115.896	121.229	117.601	105.987	106.387	90.1771
Anthocyanidin_37	Dihydromyricetin	flavonoid	321.1	139	320.053	[M+H]+	0.100053	0.082475	0.0981021	0.0884912	0.0795597	0.0754949
Anthocyanidin_35	Chalcone	flavonoid	209.1	131	208.089	[M+H]+	N/A	N/A	N/A	N/A	N/A	N/A
Anthocyanidin_34	Afzelin	flavonoid	433.1	287.1	432.106	[M+H]+	297.556	240.083	200.574	380.508	351.287	345.686
Anthocyanidin_39	Naringenin	flavonoid	273	153.1	272.068	[M+H]+	1.11111	1.39102	0.956597	1.17264	1.47029	1.03065
注：含量单位为μg/g，N/A表示本项目未检测到该物质，原因可能为样本中该物质含量低于仪器检出限或者样本中不含该物质；Index: 物质简称；Compounds: 物质英文名称；物质: 物质中文名称；Class: 物质英文类别；物质类别: 物质中文类别；Q1 (Da): 物质经电喷雾离子源加上离子之后的母离子分子量；Q3 (Da): 特征碎片离子；Molecular Weight: 相对分子质量；Ion mode: 离子模式；Ionization model: 电离模式（M+H为带正电，M-H为带负电）；Formula: 物质分子式；样本各列: 各样本每个物质的含量; mix或者_R: 混样含量; cpd_ID: 物质在KEGG数据库中的编号；CAS: 物质的CAS号；kegg_map: KEGG数据库通路编号
