# Supplementary material for: Integrated Transcriptomics and Metabolomics Reveal Key Genes and Metabolic Pathway in Flower and Fruit Color Formation of Cerasus humilis (Bge.) Sok
Source: Plants (Basel). 2025 Apr 2;14(7):1103. doi: 10.3390/plants14071103 (PMC11991490; doi:10.3390/plants14071103)
Supplement: Supplementary file 1 [file plants-14-01103-s001.zip › plants-3529747-supplementary-1/Table S2.xlsx]

## Sheet: Sheet1
Index	Compounds	Class	Q1 (Da)	Q3 (Da)	Molecular Weight (Da)	Ionization model	Jinou 1-1	Jinou 1-2	Jinou 1-3	Nongda 5-1	Nongda 5-2	Nongda 5-3
pma0214	methylQuercetin O-hexoside	Flavonol	479	317.1	478	[M+H]+	237140	166180	154940	97148	159930	204440
pma0249	Selgin 5-O-hexoside	Flavone	479.1	317.1	478.12	[M+H]+	543900	508620	422830	144950	401360	468010
pma0724	Naringenin C-hexoside	Flavone	435.1	285.1	434.1	[M+H]+	656650	692320	618590	497640	592930	336160
pma0760	Selgin O-malonylhexoside	Flavone	565	317	564	[M+H]+	220300	210350	192460	46801	91175	72482
pma1108	Apigenin C-glucoside	Flavone	433.1	283.1	432.11	[M+H]+	425980	311340	421660	241660	324380	224690
pma1116	Kaempferide	Flavonol	301.1	286	300.1	[M+H]+	829050	781090	916900	144060	159340	203290
pma1590	Peonidin O-hexoside	Anthocyanins	463.1	301	463.12	Protonated	21627000	28421000	20946000	9	9	9
pma6199	Chrysin O-hexoside	Flavone	417.2	255.1	416.2	[M+H]+	942300	952990	1228500	873750	733690	1136400
pma6218	O-methylnaringenin C-pentoside	Flavone	419.1	383.1	418.1	[M+H]+	925030	808190	903190	579660	963080	859280
pma6353	Chrysin C-hexoside	Flavone	417.2	297.1	416.2	[M+H]+	789030	786210	646470	414600	530040	478050
pma6516	C-hexosyl-apigenin O-hexosyl-O-hexoside	Flavone	757.3	595.2	756.3	[M+H]+	129040	362910	256150	9	9	9
pma6639	Isorhamnetin O-hexoside	Flavonol	479.2	317.2	478.2	[M+H]+	2875700	3471500	2315100	1581200	3435400	3267500
pma6647	C-hexosyl-chrysoeriol O-hexoside	Flavone	625.2	607.1	624.2	[M+H]+	165960	192300	134780	153960	195440	208220
pmb0322	"3’,4’,5’-Tricetin O-rutinoside"	Flavone	653.3	344.9	652.3	[M+H]+	514900	362940	399220	65296	157030	127970
pmb0554	Pelargonidin 3-O-malonylhexoside	Anthocyanins	519.1	271.6	519.1	Protonated	9	186400	178640	9	9	9
pmb0563	Peonidin	Anthocyanins	301.1	286	301.1	Protonated	852900	852120	914800	163840	167090	188200
pmb0576	Apigenin O-malonylhexoside	Flavone	519	271	518	[M+H]+	159430	202860	131060	129400	126790	145360
pmb0580	Chrysin 5-O-glucoside (Toringin)	Flavone	417.1	255.1	416.1	[M+H]+	598130	502550	510440	9	9	122240
pmb0587	Chrysoeriol O-glucuronic acid-O-hexoside	Flavone	639.1	477	638.1	[M+H]+	45559	50340	9	9	26623	9
pmb0595	Isorhamnetin 5-O-hexoside	Flavonol	479.2	317.2	478.2	[M+H]+	3208900	2637500	2727000	1966800	3839700	3037200
pmb0605	Apigenin 7-O-glucoside (Cosmosiin)	Flavone	433.1	271.1	432.1	[M+H]+	3015700	3612900	2854100	569260	616940	568760
pmb0618	8-C-hexosyl-hesperetin O-hexoside	Flavone	627.1	465.1	626.1	[M+H]+	151270	228140	120710	9	31219	80696
pmb0628	Eriodictiol C-hexosyl-O-hexoside	Flavone	613.1	451.1	612.1	[M+H]+	304430	295120	250530	154840	110280	191960
pmb0639	8-C-hexosyl-apigenin O-hexosyl-O-hexoside	Flavone	757.2	595.2	756.2	[M+H]+	65331	9	9	9	9	9
pmb0652	C-hexosyl-apigenin O-pentoside	Flavone	565.1	433.3	564.1	[M+H]+	14296000	10888000	10417000	4522100	9190100	10990000
pmb0661	Chrysoeriol C-hexosyl-O-rhamnoside	Flavone	609.1	463.3	608.1	[M+H]+	49637	148150	112260	69866	139880	188220
pmb0665	Luteolin 8-C-hexosyl-O-hexoside	Flavone	611.2	465.1	610.2	[M+H]+	347900	409790	397160	98221	84134	116060
pmb0701	Chrysoeriol 8-C-hexoside	Flavone	463.1	313.2	462.1	[M+H]+	51378	77546	49763	57787	67927	74365
pmb0706	Quercetin 5-O-malonylhexosyl-hexoside	Flavonol	713.1	465.1	712.1	[M+H]+	9	29229	26883	9	9	9
pmb0711	Quercetin 7-O-rutinoside	Flavonol	611.2	303.1	610.2	[M+H]+	10476000	6012500	5455000	1846900	2968300	2781700
pmb0724	Tricin O-rhamnoside	Flavone	477.1	331.1	476.1	[M+H]+	52683	48180	46123	22903	32878	44411
pmb0736	Tricin 7-O-hexoside	Flavone	493.1	331	492.1	[M+H]+	1717300	1918300	2110300	521490	665060	743710
pmb0835	Gallocatechin-gallocatechin	Polyphenol	611.2	287.1	610.2	[M+H]+	4300500	4896800	5023100	9	9	9
pmb0837	Procyanidin A3	Proanthocyanidins	577.1	425.3	576.1	[M+H]+	10050000	10022000	9679800	11242000	11132000	9241500
pmb2586	Gallocatechin-catechin	Polyphenol	593.1	285.6	594.1	[M-H]-	84477	78846	70194	44804	71622	70885
pmb2831	Protocatechuic acid O-glucoside	Polyphenol	315.1	153.1	316.1	[M-H]-	4494300	5203300	5331000	4917300	3987400	4688700
pmb2947	Catechin-catechin-catechin	Polyphenol	865.1	407.1	866.1	[M-H]-	3489700	3912000	4409900	1655900	1526800	2089100
pmb2954	Luteolin O-hexosyl-O-hexosyl-O-hexoside	Flavone	771.1	609.3	772.1	[M-H]-	16150	12767	11315	9	5147.4	6986.2
pmb2957	Cyanidin O-syringic acid	Anthocyanins	465.1	285.1	466.1	[M-H]-	51683000	77170000	70521000	300170	145600	77633
pmb2959	Cyanidin O-acetylhexoside	Anthocyanins	489.1	284.1	490.1	[M-H]-	9	20874	9	9	9	9
pmb2977	Chrysoeriol 8-C-pentosyl-O-rutinoside	Flavone	739.2	431.3	740.2	[M-H]-	31672	18465	19255	16325	18167	22818
pmb2978	Apigenin O-hexosyl-O-pentoside	Flavone	563.1	269.1	564.1	[M-H]-	33583	43503	37363	22204	25407	43863
pmb2987	Acacetin O-acetyl hexoside	Flavone	487.1	163	488.1	[M-H]-	35636	51046	46395	1930800	1827800	1829900
pmb2999	Chrysoeriol 5-O-hexoside	Flavone	461.1	299.1	462.1	[M-H]-	28688000	27794000	22520000	3677000	4450500	7931200
pmb3000	Chrysoeriol O-acetylhexoside	Flavone	503.1	341.1	504.1	[M-H]-	221290	325210	144130	9	9	9
pmb3002	Chrysoeriol 7-O-rutinoside	Flavone	607.1	299	608.1	[M-H]-	7261600	6012400	6336700	1675200	1900200	2145700
pmb3012	Chrysoeriol 7-O-hexoside	Flavone	461.1	299.2	462.1	[M-H]-	25036000	23835000	20146000	3587700	4440500	7172200
pmb3013	Isorhamnetin O-acetyl-hexoside	Flavonol	519.1	314.2	520.1	[M-H]-	20708000	24586000	20481000	6028300	10315000	9405100
pmb3014	Luteolin O-eudesmic acid-O-hexoside	Flavone	641.1	285.3	642.1	[M-H]-	88503	64980	79402	7469.9	8967.9	11543
pmb3023	Eriodictyol C-hexoside	Flavone	449.1	287	450.1	[M-H]-	6716000	7740200	8233900	1563200	1237600	1760000
pmb3026	Quercetin O-acetylhexoside	Flavonol	505.1	301.2	506.1	[M-H]-	116110	92846	74567	20766	9	41259
pmb3031	Tricin O-glycerol	Flavone	403.1	313.1	404.1	[M-H]-	663.39	547.71	955.79	169.6	1164.2	439.05
pmb3032	Tricin O-malonyl rhamnoside	Flavone	561.1	329.1	562.1	[M-H]-	2504.1	3635	4188.4	1926	2756.9	2066
pmb3037	Tricin O-malonyl shikimic acid	Flavone	571.1	329.1	572.1	[M-H]-	1397.8	2012	951.94	1791.8	1131.4	2098.4
pmb3039	Tricin O-oxalic acid O-coumaroyl shikimic acid	Flavone	703.1	329.2	704.1	[M-H]-	898.02	1982.1	1072.6	761.03	566.91	1289.3
pmb3041	Tricin O-saccharic acid	Flavone	521.1	329.2	522.1	[M-H]-	31439	21715	12839	34828	31399	27869
pmb3042	Tricin 5-O-hexoside	Flavone	491.1	329.1	492.1	[M-H]-	37357	37737	39190	53041	72000	33274
pmb3045	Tricin O-glucuronic acid	Flavone	505.1	329.1	506.1	[M-H]-	18087	18087	19239	21437	18962	16759
pmb3047	Tricin 4'-O-(syringyl alcohol) ether 5-O-hexoside	Flavone	657.1	495.1	658.1	[M-H]-	226370	75583	9	9	9	9
pmb3114	Epicatechin-epiafzelechin	Polyphenol	561.1	289.2	562.1	[M-H]-	138950	239310	279140	196800	172180	227040
pmb3894	Di-O-methylquercetin	Flavonol	329.1	229.1	330.1	[M-H]-	139930	56731	58506	100700	103670	86346
pme0002	Hesperetin 7-O-neohesperidoside (Neohesperidin)	Flavanone	611.2	303	610.19	[M+H]+	395660	256290	358320	77031	82147	90741
pme0089	Luteolin	Flavone	287.1	153	286.1	[M+H]+	1872900	890850	1005600	245240	389310	413530
pme0094	Cyanidin 3-O-glucoside (Kuromanin)	Anthocyanins	447.3	284.7	448.3	[M-H]-	11395000	16505000	14574000	39371	9	9
pme0197	Quercetin 3-O-rutinoside (Rutin)	Flavonol	609.2	301	610.15	[M-H]-	31595000	26895000	23925000	5224700	7851400	9222300
pme0201	Catechin	Polyphenol	291.1	139	290.08	[M+H]+	1582500	1498300	1670400	894030	954790	997960
pme0208	Amentoflavone	Flavone	537.1	375	538.09	[M-H]-	20779	26428	27122	23656	19647	21487
pme0321	Kaempferol 7-O-rhamnoside	Flavonol	431.1	285	432.11	[M-H]-	35418000	24158000	25502000	14263000	21806000	24239000
pme0330	Naringenin 7-O-neohesperidoside (Naringin)	Flavanone	579.2	271	580.18	[M-H]-	414950	415780	388770	218530	209500	469830
pme0332	Apigenin 7-O-neohesperidoside (Rhoifolin)	Flavone	577.2	269	578.16	[M-H]-	83809	83260	90677	35825	77842	84431
pme0359	Apigenin 5-O-glucoside	Flavone	433.1	271	432.11	[M+H]+	4126800	4820500	4206100	1162700	1194200	1263800
pme0361	Quercetin 3-alpha-L-arabinofuranoside (Avicularin)	Flavonol	435.1	303	434.08	[M+H]+	4229100	4421400	2475300	1080300	2261300	1612100
pme0363	Chrysoeriol	Flavone	299.1	284	300.06	[M-H]-	19864	28986	17126	29895	11812	11640
pme0367	Apigenin 7-rutinoside (Isorhoifolin)	Flavone	577.2	269	578.16	[M-H]-	76713	64287	62873	58091	56446	85756
pme0369	Kaempferol 3-O-rutinoside (Nicotiflorin)	Flavonol	593.2	285	594.16	[M-H]-	5900600	5734900	5687500	2918600	4988700	5548200
pme0371	Naringenin 7-O-glucoside (Prunin)	Flavanone	433.1	271	434.12	[M-H]-	6676600	5743900	5315100	2684200	3477600	4286500
pme0374	Isovitexin	Flavone	431.1	311	432.11	[M-H]-	140470	148650	159820	123790	125970	160810
pme0377	Naringenin	Flavanone	273.1	153	272.07	[M+H]+	75559	118640	140240	9	9	9
pme0426	4-Methylcatechol	Polyphenol	123.1	108	124.05	[M-H]-	7815.8	9252.8	6713.8	9	4749.4	5394.5
pme0430	Procyanidin A1	Proanthocyanidins	575	285	576.13	[M-H]-	45501	64778	66090	32599	36822	47761
pme0432	Procyanidin A2	Proanthocyanidins	575	285	576.13	[M-H]-	1057200	1129700	1216400	635960	535070	674550
pme0434	Procyanidin B2	Proanthocyanidins	577	407.1	578.14	[M-H]-	10947000	10533000	14345000	4889600	3318800	5041500
pme0436	Procyanidin B3	Proanthocyanidins	577.1	407.1	578.14	[M-H]-	751970	755030	739830	517210	484240	654640
pme0442	Delphinidin	Anthocyanins	303	229	303.24	Protonated	159300	9	212270	38942	50780	56247
pme0443	Malvidin 3-O-galactoside	Anthocyanins	493	331	493	Protonated	352300	344070	353130	434610	332550	405480
pme0444	Malvidin 3-O-glucoside (Oenin)	Anthocyanins	493.2	331	493.2	Protonated	364120	243740	363080	302990	227000	292870
pme0460	L-Epicatechin	Polyphenol	291	139	290.3	[M+H]+	332960000	314190000	342690000	210670000	221490000	236160000
pme1201	Phloretin	Flavanone	273.1	167	274.08	[M-H]-	50511	147410	133040	9	8361.2	10898
pme1398	Delphinidin 3-O-glucoside (Mirtillin)	Anthocyanins	465.1	303	465.1	Protonated	1470000	1883300	2207100	244530	142660	140300
pme1480	Myricetin	Flavonol	319	153	318.04	[M+H]+	54944	65066	65043	9	26029	36317
pme1488	Epigallate catechin gallate (EGCG)	Polyphenol	459	139	458.09	[M+H]+	1934700	1995900	1951100	3020200	3119600	2025000
pme1516	Epigallocatechin (EGC)	Polyphenol	307	139	306	[M+H]+	4446000	5120200	6608300	9	9	9
pme1518	Nobiletin	Flavone	403.1	373	402.13	[M+H]+	493910	351890	547840	334090	467330	396630
pme1524	Dihydroquercetin (Taxifolin)	Flavonol	305.1	231	304.06	[M+H]+	1134600	923230	1165600	153350	170610	220280
pme1535	(+)-Gallocatechin (GC)	Polyphenol	305	125	306.07	[M-H]-	226990	204930	156620	28046	35010	47053
pme1539	Isorhamnetin 3-O-neohesperidoside	Flavonol	623.2	314	624.17	[M-H]-	523340	830080	591680	78603	39316	52067
pme1547	Baicalein-7-O-glucuronide (Baicalin)	Flavone	445.1	269	446.09	[M-H]-	67024	50314	37016	24008	24841	26121
pme1550	Tangeretin	Flavone	373.1	343	372.12	[M+H]+	313060	219360	359710	198650	283190	249160
pme1551	Myricetin 3-O-rhamnoside (Myricitrin)	Flavonol	463.1	316	464.1	[M-H]-	43464	37947	28900	9	4882.2	10251
pme1562	Epicatechin gallate (ECG)	Polyphenol	441.3	169	442.3	[M-H]-	8312200	9138000	8182000	6517500	5278700	5334600
pme1568	"Orobol (5,7,3',4'-tetrahydroxyisoflavone)"	Isoflavone	285	257	286.05	[M-H]-	187720	431870	422310	9	9	9
pme1587	Daidzein 7-O-glucoside (Daidzin)	Isoflavone	417.1	255	416.11	[M+H]+	722860	497960	450780	9	9	9
pme1598	Hesperetin 5-O-glucoside	Flavanone	463.1	301	464.13	[M-H]-	22856000	22757000	19410000	3257600	4191500	6992000
pme1601	Apigenin 4-O-rhamnoside	Flavone	417.1	271	416.11	[M+H]+	732540	590830	375540	107610	293610	236720
pme1605	Kaempferol 3-O-robinobioside (Biorobin)	Flavonol	593.2	285	594.16	[M-H]-	6177600	5066500	5046100	2949200	4572700	5282100
pme1611	Isohemiphloin	Flavone	433.1	313	434.12	[M-H]-	2368100	2467600	2190500	1710100	1573700	1979600
pme1622	Kaempferol 3-O-glucoside (Astragalin)	Flavonol	447.1	285	448.1	[M-H]-	1003100	1015500	953850	785850	646170	963220
pme1665	Isovitexin 7-O-glucoside (Saponarin)	Flavonoid	593.2	311	594.16	[M-H]-	16818	15822	23939	24471	22738	23100
pme1773	Cyanidin 3-O-rutinoside (Keracyanin)	Anthocyanins	595	287	595	Protonated	54098000	46133000	28179000	502110	538090	9
pme1777	"Cyanidin 3,5-O-diglucoside (Cyanin)"	Anthocyanins	611	287	611	Protonated	5538500	7678800	7417600	9	9	9
pme1786	"Malvidin 3,5-diglucoside (Malvin)"	Anthocyanins	655.2	331.1	655.2	Protonated	36369	9	9	9	9	9
pme1793	Pelargonin	Anthocyanins	595	270.9	595	Protonated	1693700	2394500	2208500	9	9	9
pme1824	Protocatechuic acid	Polyphenol	153.1	109	154.03	[M-H]-	1440200	1824900	1856400	466510	387480	391020
pme2457	Luteolin 7-O-glucoside (Cynaroside)	Flavone	447.3	285.2	448.1	[M-H]-	1251600	1097100	1151900	1204100	1092900	1362000
pme2482	Protocatechuic aldehyde	Polyphenol	139.1	92.8	138.03	[M+H]+	4851600	5531600	5768400	3211600	3773800	4551800
pme2491	"Kaempferol 3,7-dirhamnoside (Kaempferitrin)"	Flavonol	577.5	285.2	578.16	[M-H]-	32035000	24632000	24257000	16913000	24005000	28612000
pme2898	Dihydromyricetin	Flavonol	321.1	303	320.05	[M+H]+	884970	551350	761190	462420	315510	560600
pme2949	Hesperetin 7-rutinoside (Hesperidin)	Flavanone	609.2	301	610.19	[M-H]-	11567000	9552900	10248000	2007500	2392300	2965700
pme2954	Quercetin	Flavonol	303	153	302.04	[M+H]+	6724300	4431800	4513200	849320	1791800	2136400
pme2957	Naringenin chalcone	Flavanone	271.1	151	272.07	[M-H]-	46647	77637	72646	9	9	7027.4
pme2963	Aromadedrin (Dihydrokaempferol)	Flavonol	287.1	259	288.06	[M-H]-	160400	210800	130540	1358100	222450	9
pme2977	Troxerutin (Trihydroxyethyl rutin)	Flavonol	347.3	285	346.25	[M+H]+	962130	943180	1158600	910670	1086700	969190
pme2982	Pinocembrin (Dihydrochrysin)	Flavanone	257.1	153	256.07	[M+H]+	9632.7	15188	9	9	3016.2	9
pme3129	Quercetin 4'-O-glucoside (Spiraeoside)	Flavonol	463	301	464.1	[M-H]-	20079000	19211000	16443000	2546300	3335300	5404500
pme3210	Genistein 7-O-Glucoside (Genistin)	Isoflavone	433	271	432.11	[M+H]+	2218000	2968400	3499400	711210	756630	618060
pme3212	Quercetin 3-O-glucoside (Isotrifoliin)	Flavonol	465	303	464.1	[M+H]+	27058000	25982000	17530000	5360000	6162600	8436300
pme3227	Vitexin 2''-O-beta-L-rhamnoside	Flavone	579	433	578.16	[M+H]+	2042000	1274800	1569600	1054900	1104800	1535600
pme3235	Liquiritigenin	Flavanone	255	135	256.07	[M-H]-	42232	83846	73345	9	9	9
pme3267	Kaempferol 3-O-galactoside (Trifolin)	Flavonol	447	285	448.1	[M-H]-	694780	922460	773590	581710	524720	778090
pme3276	2'-Hydroxygenistein	Isoflavone	285	217	286.05	[M-H]-	79962	201000	153970	9	9	9
pme3282	"Afzelechin (3,5,7,4'-Tetrahydroxyflavan)"	Flavanone	273	229	274.08	[M-H]-	222210	322900	428020	103230	94466	102540
pme3296	Kaempferol 3-O-rhamnoside (Kaempferin)	Flavonol	431	285	432.11	[M-H]-	26281000	18823000	18918000	10418000	16799000	18356000
pme3303	Tricetin	Flavone	303	257	302.04	[M+H]+	4193200	3160100	2628000	396650	1018700	1212600
pme3391	Petunidin 3-O-glucoside	Anthocyanins	479	317	479	Protonated	274620	292910	243810	311360	247340	230890
pme3392	Pelargonidin 3-O-beta-D-glucoside（Callistephin chloride)	Anthocyanins	433.1	271	433.1	Protonated	43818000	78693000	65197000	9	9	9
pme3393	Fustin	Flavonol	287	149	288.06	[M-H]-	3046800	2888100	3225600	2003800	1711600	2064900
pme3400	Sissotrin	Isoflavone	447.1	285	446.12	[M+H]+	25686	36910	21272	17928	15716	18376
pme3410	Laricitrin	Flavonol	333	153	332.05	[M+H]+	53188	127590	90281	9	9	9
pme3451	Rotenone	Isoflavone	395.1	213	394.14	[M+H]+	44884	17795	21904	9	10713	12609
pme3475	Butin	Flavone	273.1	153	272.07	[M+H]+	280210	450510	284780	3652200	418360	68016
pme3484	Myricetin 3-O-galactoside	Flavonol	479.1	315.5	480.09	[M-H]-	34184	15309	19795	2887.4	5897.6	4441.6
pme3609	Cyanidin	Anthocyanins	287	213	287.24	Protonated	2226900	1882900	1751000	998140	1644900	1683500
pmf0005	Narirutin	Flavone	579.2	271	580.53	[M-H]-	49814	47850	49551	29132	27783	64574
pmf0011	"Apigenin 6,8-C-diglucoside"	Flavone	593.2	473	594.16	[M-H]-	8791.5	10832	13235	12980	11562	12578
pmf0012	"6,8-di-C-glucoside Apigenine"	Flavone	595.2	457.2	594.16	[M+H]+	25750	15290	21539	95042	105980	53610
pmf0027	Cyanidin 3-O-galactoside	Anthocyanins	449.1	286.8	448.1	[M]+	61008000	82100000	75361000	1238400	609600	197320
pmf0057	"4,2',4',6'-Tetrahydroxychalcone "	Flavone	271.1	151	272.07	[M-H]-	39720	83638	82858	9	9	8601.5
pmf0058	"4',5,7-Trihydroxyflavanone"	Flavanone	271	150.9	272.07	[M-H]-	67859	142190	72535	1190800	137650	25558
pmf0109	3-O-Acetylpinobanksin	Flavonoid	312.9	253	314.08	[M-H]-	47624	22175	11132	9	9	3632.4
pmf0127	Deoxyrhapontin	Flavonoid	405.1	243.1	404.15	[M+H]+	70610	101120	107220	35838	34109	42412
pmf0179	Narcissoside	Flavonoid	623.2	315.1	624.17	[M-H]-	82512	112350	91166	10203	6031.4	10213
pmf0203	Peonidin 3-O-glucoside chloride	Anthocyanins	463.1	301.1	498.09	[M-Cl]+	24070000	31693000	23124000	9	9	9
pmf0204	Hyperoside	Flavonoid	465.1	303	464.1	[M+H]+	44685000	38387000	30627000	6533300	10571000	12033000
pmf0208	Isoquercitroside	Flavonoid	465.1	303	464.1	[M+H]+	44091000	36781000	25438000	5539500	11916000	10779000
pmf0275	Herbacetin	Flavonoid	303	121.3	302.04	[M+H]+	1241800	823920	903730	166070	306090	412620
pmf0278	Gossypitrin	Flavonoid	465.1	300.7	464.1	[M-H]-	1488500	1543000	1324200	168350	242890	390210
pmf0302	Engeletin	Flavonoid	435.1	289.1	434.12	[M+H]+	173670	95905	93981	76002	142740	160340
pmf0330	Spinosin	Flavonoid	607.2	445	608.17	[M-H]-	20254	14839	17009	12635	13001	19450
pmf0344	(-)-Epiafzelechin	Polyphenol	273.1	189	274.08	[M-H]-	119480	204290	306350	22482	23994	26460
pmf0360	Astilbin	Flavonoid	449.1	151	450.12	[M-H]-	298190	350620	322190	82244	99347	146910
pmf0369	Persicoside	Flavonoid	477.1	315	478.15	[M-H]-	57468	111330	142090	9	9	9
pmf0371	Pedalitin	Flavonoid	315.1	300	316.06	[M-H]-	19945	24158	18113	5896.6	11212	9
pmf0374	Isorhamnetin 3-O-glucoside	Flavonoid	477.1	314	478.11	[M-H]-	1141400	1185200	1200800	901800	861730	985050
pmf0379	Gallocatechin gallate	Polyphenol	457.1	169	458.08	[M-H]-	25549000	27553000	25256000	22435000	17240000	16508000
pmf0417	Eriocitrin	Flavonoid	595.2	287	596.17	[M-H]-	25863	36630	26260	14128	26775	27065
pmf0471	Apiin	Flavonoid	563.1	269.1	564.15	[M-H]-	35188	33498	38962	29840	27323	32516
pmf0521	Morin	Flavonoid	303	229	302.04	[M+H]+	8277400	6482200	6128700	1379300	2567100	2872500
pmf0549	Diosmin	Flavonoid	607.2	299	608.17	[M-H]-	7701300	6233500	6423000	1891200	2051500	2291700
pmf0569	Liquiritin	Flavonoid	417.1	255	418.13	[M-H]-	443780	500830	493190	9	9	9
pmf0582	Glabridin	Flavonoid	325.1	123	324.14	[M+H]+	9	9	9	6503	5332.8	4539.5
pmf0583	Phloridzin	Flavonoid	435.1	167	436.14	[M-H]-	8561200	10362000	10457000	3567000	3134800	4145200
pmf0616	Malvidin 3-acetyl-5-diglucoside	Anthocyanins	697.1	535.1	697.1	Protonated	56662	65610	105120	9	9	9
